# Supplementary material for: Robot-Assisted Radical Prostatectomy in Renal Transplant Recipients: A Systematic Review
Source: J Clin Med. 2023 Oct 25;12(21):6754. doi: 10.3390/jcm12216754 (PMC10649554; doi:10.3390/jcm12216754)
Supplement: Supplementary file 1 [file jcm-12-06754-s001.zip]

Archive with 1 entries (1 files):
- jcm-2611075-supplementary.pdf
